# Supplementary material for: Sustainable Particleboards Based on Brewer’s Spent Grains
Source: Polymers (Basel). 2023 Dec 23;16(1):59. doi: 10.3390/polym16010059 (PMC10780620; doi:10.3390/polym16010059)
Supplement: Supplementary file 1 [file polymers-16-00059-s001.zip]

Archive with 1 entries (1 files):
- polymers-2782658-supplementary.pdf
